# Supplementary material for: αVβ3 Integrin Expression Is Essential for Replication of Mosquito and Tick-Borne Flaviviruses in Murine Fibroblast Cells
Source: Viruses. 2021 Dec 23;14(1):18. doi: 10.3390/v14010018 (PMC8780171; doi:10.3390/v14010018)
Supplement: Supplementary file 1 [file viruses-14-00018-s001.zip]

Archive with 1 entries (1 files):
- viruses-1460101-supplementary.pdf
